# Supplementary material for: Bifidobacterium animalis subsp. lactis CECT 8145 BPL1® Laxative Effects in Loperamide-Induced Constipated SD Rats
Source: Nutrients. 2026 Apr 14;18(8):1237. doi: 10.3390/nu18081237 (PMC13118976; doi:10.3390/nu18081237)
Supplement: Supplementary file 1 [file nutrients-18-01237-s001.zip]

Archive with 1 entries (1 files):
- nutrients-4195769-supplementary.pdf
